# Supplementary material for: Genome-Wide Identification and Characterization of the RCI2 Gene Family in Allotetraploid Brassica napus Compared with Its Diploid Progenitors
Source: Int J Mol Sci. 2022 Jan 6;23(2):614. doi: 10.3390/ijms23020614 (PMC8775908; doi:10.3390/ijms23020614)
Supplement: Supplementary file 1 [file ijms-23-00614-s001.zip]

Archive with 5 entries (4 files):
- Supplementary materials/Table S1.xlsx
- Supplementary materials/Table S2.xlsx
- Supplementary materials/Table S3.xlsx
- Supplementary materials/Table S4.xlsx
- Supplementary materials/
