# Supplementary material for: Genome-Wide Identification and Characterization of the RCI2 Gene Family in Allotetraploid Brassica napus Compared with Its Diploid Progenitors
Source: Int J Mol Sci. 2022 Jan 6;23(2):614. doi: 10.3390/ijms23020614 (PMC8775908; doi:10.3390/ijms23020614)
Supplement: Supplementary file 1 [file ijms-23-00614-s001.zip › Supplementary materials/Table S1.xlsx]

## Sheet: Sheet1
Table S1 The RCI2 gene family information in B. napus and its diploid ancestors
Gene name	Gene ID	Chromosome	Gene position		Arabidopsis orthologue locus
			Start	End
BrRCI2A-a	Bra001171	A03	15123423	15123694	AT3G05880/AtRCI2A
BrRCI2A-b	Bra041021	Scaffold000385	3587	3861	AT3G05880/AtRCI2A
BrRCI2D	Bra032129	A04	11092312	11092754	AT2G24040/AtRCI2D
BrRCI2E	Bra011208	A01	3324759	3325066	AT4G30650/AtRCI2E
BrRCI2F-a	Bra024053	A03	27991713	27992034	AT4G30660/AtRCI2F
BrRCI2F-b	Bra011209	A01	3323640	3324167	AT4G30660/AtRCI2F
BrRCI2G	Bra026283	A01	10019619	10019955	AT4G28088/AtRCI2G
BrRCI2H-a	Bra000104	A03	9277429	9277679	AT2G38905/AtRCI2H
BrRCI2H-b	Bra017095	A04	16735070	16735321	AT2G38905/AtRCI2H
BoRCI2A-a	Bol034085	Scaffold000040	1235263	1235533	AT3G05880/AtRCI2A
BoRCI2A-b	Bol002872	Scaffold000372	236686	236999	AT3G05880/AtRCI2A
BoRCI2A-c	Bol022281	C07	35113124	35113438	AT3G05880/AtRCI2A
BoRCI2A-d	Bol002482	Scaffold000387	104800	105591	AT3G05880/AtRCI2A
BoRCI2C	Bol036491	C01	20080996	20081255	AT1G57550/AtRCI2C
BoRCI2E	Bol018064	C01	4229490	4229793	AT4G30650/AtRCI2E
BoRCI2F	Bol018063	C01	4228270	4228874	AT4G30660/AtRCI2F
BoRCI2H-a	Bol020394	C03	10541243	10541490	AT2G38905/AtRCI2H
BoRCI2H-b	Bol025321	C04	37963701	37963952	AT2G38905/AtRCI2H
BnARCI2A-a	BnaA03g29210D	A03	14214982	14215633	AT3G05880/AtRCI2A
BnCRCI2A-b	BnaC03g34420D	C03	20874290	20874560	AT3G05880/AtRCI2A
BnCRCI2A-c	BnaC07g28660D	C07	33720571	33721189	AT3G05880/AtRCI2A
BnARCI2C-a1	BnaA01g21470D	A01	13599381	13599636	AT1G57550/AtRCI2C
BnARCI2C-a2	BnaAnng37700D	Ann_random	42699717	42699987	AT1G57550/AtRCI2C
BnCRCI2C-b	BnaC01g27370D	C01	24954782	24955041	AT1G57550/AtRCI2C
BnCRCI2C-c	BnaCnng71680D	Cnn_random	71931831	71932094	AT1G57550/AtRCI2C
BnARCI2C-d	BnaAnng09760D	Ann_random	10390274	10390541	AT1G57550/AtRCI2C
BnARCI2D-a	BnaA04g14060D	A04	11864519	11865184	AT2G24040/AtRCI2D
BnCRCI2D-b	BnaC04g36850D	C04	38293299	38293998	AT2G24040/AtRCI2D
BnCRCI2E-a	BnaC01g07710D	C01	4012011	4012609	AT4G30650/AtRCI2E
BnARCI2E-b	BnaA01g06490D	A01	3005981	3006709	AT4G30650/AtRCI2E
BnCRCI2E-c	BnaC07g19910D	C07	26696570	26698030	AT4G30650/AtRCI2E
BnARCI2F-a	BnaA03g31390D	A03	15162706	15163276	AT4G30660/AtRCI2F
BnCRCI2F-b	BnaC06g09880D	C06	11682349	11683054	AT4G30660/AtRCI2F
BnARCI2F-c	BnaA03g50460D	A03	26178524	26179113	AT4G30660/AtRCI2F
BnCRCI2F-d1	BnaC07g42820D	C07	42160858	42161188	AT4G30660/AtRCI2F
BnCRCI2F-d2	BnaC01g07700D	C01	4010682	4011756	AT4G30660/AtRCI2F
BnARCI2F-d3	BnaA01g06480D	A01	3000234	3000764	AT4G30660/AtRCI2F
BnCRCI2F-e	BnaC02g18240D	C02	14161340	14163259	AT4G30660/AtRCI2F
BnARCI2H-a1	BnaA03g18220D	A03	8539333	8539828	AT2G38905/AtRCI2H
BnCRCI2H-a2	BnaC03g21750D	C03	11763803	11764211	AT2G38905/AtRCI2H
BnCRCI2H-b1	BnaC04g46020D	C04	45547818	45548228	AT2G38905/AtRCI2H
BnARCI2H-b2	BnaA04g22250D	A04	16800869	16801283	AT2G38905/AtRCI2H
