# Supplementary material for: Genome-Wide Identification and Characterization of the RCI2 Gene Family in Allotetraploid Brassica napus Compared with Its Diploid Progenitors
Source: Int J Mol Sci. 2022 Jan 6;23(2):614. doi: 10.3390/ijms23020614 (PMC8775908; doi:10.3390/ijms23020614)
Supplement: Supplementary file 1 [file ijms-23-00614-s001.zip › Supplementary materials/Table S2.xlsx]

## Sheet: Sheet1
Table S2 The physicochemical parameters and subcellular localization prediction of RCI2 proteins in B. napus and its diploid ancestors
Protein name	Protein Length( aaa )		bMw(cKD)		dGRAVY		Instability index		epI	Cell-PLoc
BrRCI2A-a	55		5999.39		1.575		34.87		4.78	Cell membrane.
BrRCI2A-b	54		5962.38		1.513		37.33		5.82	Vacuole.
BrRCI2D	75		8578.32		1.052		63.59		4.75	Cell membrane.
BrRCI2E	74		8141.77		0.969		41.41		4.42	Cell membrane.
BrRCI2F-a	75		8561.34		0.864		70.65		5.14	Cell membrane.
BrRCI2F-b	75		8519.26		0.855		87.55		4.81	Cell membrane.
BrRCI2G	77		8781.54		0.81		58.76		5.01	Cell membrane.
BrRCI2H-a	54		5933.29		1.602		35.23		4.25	Vacuole.
BrRCI2H-b	54		5961.34		1.694		36.8		4.25	Vacuole
BoRCI2A-a	55		5985.37		1.569		33.33		4.78	Cell membrane.
BoRCI2A-b	54		5962.38		1.513		37.33		5.82	Vacuole
BoRCI2A-c	66		6951.27		0.97		28.78		5.46	Cell membrane.
BoRCI2A-d	57		6525.82		0.779		64.78		7.8	Cell membrane.
BoRCI2C	52		5841.22		1.537		29.73		5.89	Vacuole.
BoRCI2E	74		8140.78		0.961		36.2		4.42	Cell membrane.
BoRCI2F	75		8519.26		0.855		87.55		4.81	Cell membrane.
BoRCI2H-a	54		5933.29		1.602		35.23		4.25	Vacuole.
BoRCI2H-b	54		5961.34		1.694		36.8		4.25	Vacuole.
BnARCI2A-a	55		5999.39		1.575		34.87		4.78	Cell membrane.
BnCRCI2A-b	55		5985.37		1.569		33.33		4.78	Cell membrane.
BnCRCI2A-c	66		6951.27		0.97		28.78		5.46	Cell membrane.
BnARCI2C-a1	52		5827.19		1.544		31.8		5.89	Vacuole.
BnARCI2C-a2	52		5801.13		1.594		39.18		5.89	Vacuole.
BnCRCI2C-b	52		5841.22		1.537		29.73		5.89	Vacuole.
BnCRCI2C-c	75		8578.32		1.052		63.59		4.75	Vacuole.
BnARCI2C-d	75		8592.35		1.047		67.29		4.75	Cell membrane.
BnARCI2D-a	60		6597.17		1.59		62.93		5.48	Cell membrane.
BnCRCI2D-b	75		8592.35		1.047		67.29		4.75	Cell membrane.
BnCRCI2E-a	74		8140.78		0.961		36.2		4.42	Cell membrane.
BnARCI2E-b	74		8141.77		0.969		41.41		4.42	Cell membrane.
BnCRCI2E-c	170		19268.2		0.391		52.86		9.11	Chloroplast.
BnARCI2F-a	75		8464.22		0.932		68.25		4.81	Cell membrane.
BnCRCI2F-b	75		8509.37		0.965		64.73		6.12	Cell membrane.
BnARCI2F-c	75		8561.34		0.864		70.65		5.14	Cell membrane.
BnCRCI2F-d1	75		8639.41		0.812		70.65		5.14	Cell membrane.
BnCRCI2F-d2	75		8519.26		0.855		87.55		4.81	Cell membrane.
BnARCI2F-d3	75		8519.26		0.855		87.55		4.81	Cell membrane.
BnCRCI2F-e	75		8535.3		0.895		69.3		4.81	Cell membrane.
BnARCI2H-a1	54		5933.29		1.602		35.23		4.25	Vacuole.
BnCRCI2H-a2	54		5933.29		1.602		35.23		4.25	Vacuole.
BnCRCI2H-b1	54		5961.34		1.694		36.8		4.25	Vacuole.
BnARCI2H-b2	54		5961.34		1.694		36.8		4.25	Vacuole.
