# Supplementary material for: Genome-Wide Identification and Characterization of the RCI2 Gene Family in Allotetraploid Brassica napus Compared with Its Diploid Progenitors
Source: Int J Mol Sci. 2022 Jan 6;23(2):614. doi: 10.3390/ijms23020614 (PMC8775908; doi:10.3390/ijms23020614)
Supplement: Supplementary file 1 [file ijms-23-00614-s001.zip › Supplementary materials/Table S3.xlsx]

## Sheet: Sheet1
Table S3 Estimated Ka/Ks ratios of duplication gene pairs
Duplicated gene pairs		Ks	Ka	Ka/Ks	Duplication type	Types of selection	Time（MYA）
BrRCI2F-a	BrRCI2F-b	0.4541	0.0398	0.0876459	Segmental	Purity selection	15.1367
BrRCI2H-a	BrRCI2H-b	0.1486	0.0172	0.115747	Segmental	Purify selection	4.95333
BoRCI2H-a	BoRCI2H-b	0.1751	0.0173	0.0988007	Segmental	Purity selection	5.83667
BnARCI2A-a	BnCRCI2A-b	0.1001	0.0165	0.164835	Segmental	Purify selection	3.33667
BnARCI2C-a1	BnCRCI2C-b	0.0548	0.0085	0.155109	Segmental	Purity selection	1.82667
BnARCI2C-a1	BnARCI2C-d	0.2649	0.0573	0.216308	Segmental	Purify selection	8.83
BnARCI2C-a2	BnCRCI2C-c	0	0.0344	>1	Segmental	positive selection	——
BnARCI2C-a2	BnCRCI2C-b	0.2504	0.0616	0.246006	Segmental	Purity selection	8.34667
BnARCI2C-a2	BnARCI2C-d	0.2302	0.0756	0.32841	Segmental	Purify selection	7.67333
BnCRCI2C-b	BnCRCI2C-c	0.2169	0.0613	0.282619	Segmental	Purity selection	7.23
BnCRCI2C-b	BnARCI2C-d	0.1937	0.0665	0.343314	Segmental	Purify selection	6.45667
BnCRCI2C-c	BnARCI2C-d	0.1804	0.0895	0.49612	Segmental	Purity selection	6.01333
BnARCI2D-a	BnCRCI2D-b	0.096	0.0059	0.0614583	Segmental	Purify selection	3.2
BnCRCI2E-a	BnARCI2E-b	0.1207	0.012	0.09942	Segmental	Purify selection	4.02333
BnCRCI2E-a	BnARCI2F-a	0	0	——	Segmental	——	——
BnARCI2F-a	BnARCI2E-b	0.1207	0.012	0.09942	Segmental	Purity selection	4.02333
BnCRCI2F-b	BnARCI2F-c	0.3365	0.0653	0.194056	Segmental	Purify selection	11.2167
BnCRCI2F-b	BnARCI2F-d1	0.3277	0.0814	0.248398	Segmental	Purity selection	10.9233
BnCRCI2F-b	BnCRCI2F-d2	0.0745	0.0618	0.82953	Segmental	Purify selection	2.48333
BnCRCI2F-b	BnARCI2F-d3	0.1251	0.065	0.519584	Segmental	Purity selection	4.17
BnCRCI2F-b	BnCRCI2F-e	0.0555	0.0241	0.434234	Segmental	Purify selection	1.85
BnARCI2F-c	BnARCI2F-d1	0.1127	0.012	0.106477	Segmental	Purity selection	3.75667
BnARCI2F-c	BnCRCI2F-d2	0.3637	0.0398	0.109431	Segmental	Purify selection	12.1233
BnARCI2F-c	BnARCI2F-d3	0.4541	0.0398	0.0876459	Segmental	Purity selection	15.1367
BnARCI2F-c	BnCRCI2F-e	0.3665	0.0524	0.142974	Segmental	Purify selection	12.2167
BnARCI2F-d1	BnCRCI2F-d2	0.3549	0.0554	0.1561	Segmental	Purity selection	11.83
BnARCI2F-d1	BnCRCI2F-e	0.3576	0.0682	0.190716	Segmental	Purify selection	11.92
BnCRCI2F-d2	BnARCI2F-d3	0.0942	0	0	Segmental	Purify selection	3.14
BnCRCI2F-d2	BnCRCI2F-e	0.0948	0.0489	0.515823	Segmental	Purity selection	3.16
BnARCI2F-d3	BnCRCI2F-e	0.147	0.0521	0.354422	Segmental	Purify selection	4.9
BnARCI2H-a1	BnCRCI2H-a2	0	0	——	Segmental	——	——
BnARCI2H-a1	BnCRCI2H-b1	0.1486	0.0172	0.115747	Segmental	Purity selection	4.95333
BnARCI2H-a1	BnARCI2H-b2	0.1486	0.0172	0.115747	Segmental	Purify selection	4.95333
BnCRCI2H-a2	BnCRCI2H-b1	0.1486	0.0172	0.115747	Segmental	Purity selection	4.95333
BnCRCI2H-a2	BnARCI2H-b2	0.1486	0.0172	0.115747	Segmental	Purify selection	4.95333
BnCRCI2H-b1	BnARCI2H-b2	0	0	——	Segmental	——	——
