# Supplementary material for: Genome-Wide Identification and Characterization of the RCI2 Gene Family in Allotetraploid Brassica napus Compared with Its Diploid Progenitors
Source: Int J Mol Sci. 2022 Jan 6;23(2):614. doi: 10.3390/ijms23020614 (PMC8775908; doi:10.3390/ijms23020614)
Supplement: Supplementary file 1 [file ijms-23-00614-s001.zip › Supplementary materials/Table S4.xlsx]

## Sheet: Sheet1
Table S4 The relative expression values of RCI2 gene family in B. napus and its diploid ancestors
Gene name	Flowers	Leafs	Siliques	Stems
BrRCI2A-a	0.61	0.583333	9.05333	0.01
BrRCI2A-b	38.82	8.78667	1.31667	8.69
BrRCI2D	36.3233	5.84	20.2433	10.0133
BrRCI2E	0.566667	1.00333	12.6633	21.9133
BrRCI2F-a	1.36667	2.19667	20.52	23.6667
BrRCI2F-b	2.49333	0.01	13.0433	0.01
BrRCI2G	0.01	0.01	0.01	0.01
BrRCI2H-a	0.01	0.01	0.01	0.01
BrRCI2H-b	0.01	0.01	0.01	0.01
BoRCI2A-a	0.01	0.01	0.01	0.01
BoRCI2A-b	11.03	28.63	1.46333	41.7067
BoRCI2A-c	0.01	0.47	0.506667	3.22333
BoRCI2A-d	0.01	0.01	0.01	0.01
BoRCI2C	0.01	0.01	0.01	0.01
BoRCI2E	131.533	1110.4	1232.6	1452.54
BoRCI2F	31.6533	62.46	44.72	64.1733
BoRCI2H-a	0.01	0.01	0.01	0.01
BoRCI2H-b	0.01	0.01	0.01	0.01
BnARCI2A-a	0.01	0.01	3.17667	0.143333
BnCRCI2A-b	0.01	0.01	0.01	0.01
BnCRCI2A-c	0.01	0.01	0.01	0.01
BnARCI2C-a1	0.01	0.01	0.01	0.01
BnARCI2C-a2	0.01	0.01	0.01	0.01
BnCRCI2C-b	0.01	0.01	0.01	0.01
BnCRCI2C-c	0.01	0.01	0.01	0.01
BnARCI2C-d	0.01	0.01	0.01	0.01
BnARCI2D-a	15.0833	4.35667	12.98	6.33667
BnCRCI2D-b	9.73333	11.01	5.31667	2.98333
BnCRCI2E-a	0.01	141.037	0.01	0.01
BnARCI2E-b	3.42333	151.797	83.17	326.447
BnCRCI2E-c	6.78333	2.63	5.97	5.54
BnARCI2F-a	3.02667	2.26	5.72667	4.46333
BnCRCI2F-b	4.05667	0.01	9.14667	8.67
BnARCI2F-c	0.363333	6.96667	5.37333	16.0867
BnCRCI2F-d1	0.01	0.01	0.01	0.01
BnCRCI2F-d2	23.1633	43.1467	161.77	312.117
BnARCI2F-d3	0.01	0.01	0.01	0.01
BnCRCI2F-e	0.0633333	0.67	0.01	0.01
BnARCI2H-a1	0.01	0.01	0.01	0.01
BnCRCI2H-a2	0.01	0.01	0.01	0.01
BnCRCI2H-b1	0.01	0.01	0.01	0.01
BnARCI2H-b2	0.01	0.01	0.01	0.01
